# Supplementary material for: Hair Cell Regeneration after ATOH1 Gene Therapy in the Cochlea of Profoundly Deaf Adult Guinea Pigs
Source: PLoS One. 2014 Jul 18;9(7):e102077. doi: 10.1371/journal.pone.0102077 (PMC4103851; doi:10.1371/journal.pone.0102077)
Supplement: Data S1 — Data for supporting figures. Hair cell counts: Number of hair cells in the inner sensory region of individual animals. This data was used to generate Figure 1. Hair cell expression: Number of GFP-positive cells co-expressing hair cell markers. This data was used to generate Figure 2. CtBP2 expression: Number of CtBP2 puncta per myosinVIIa-positive cell. This data was used to generate Figure 4. Peripheral fibres: Area of neurofilament-positive pixels within 10 mm of GFP-positive cells. This data was used to generate Figure 6. ABRs: Hearing thresholds of each animal pre-deafening, post-deafening and pre-perfusion. This data was used to generate Figure 7. SGN density: Density of spiral ganglion neurons in the basal, middle and apical turns of the cochleae of all animals. This data was used in the “Auditory Neuron Densities” section of the results. (XLSX) [file pone.0102077.s001.xlsx]

## Sheet: Figure 1 - Hair Cell Counts
			Raw Data - Left						Summary
	Animal No.	Treatment Group	Hair Cells in the inner sensory region	Length (mm)	Hair cells in the inner sensory region/mm		Animal No.	Treatment Group	Hair cells in the inner sensory region/mm - Left	Hair cells in the inner sensory region/mm - Right
	FGP001	4 day deaf	15	989.777			FGF001	4 day deaf	15.92	11.13
			12	713.183			FGF002	4 day deaf	12.5	10.5
			13	727.36			FGF003	4 day deaf	18	21.2
			15	1023.25	15.9256		MGP017	GFP	0	0
	FGP002	4 day deaf	6	424.036			MGP019	GFP	5.96	51.78
			9	365.22			MGP006	GFP	0	0
			0	264.656	12.5		MGP007	GFP	0	0
	FGP003	4 day deaf	22	859.549			MGP020	GFP	0	0.23
			20	924.26			MGP008	NTs	0	0
			15	1017.36			MGP030	NTs	0	0
			7	754.119	18.0013		MGP021	NTs	18.74	0
	MGP006	GFP	0	448.151			MGP023	NTs	0	1.25
			0	370.87			MGP027	NTs	9.46	0
			0	476.864	0		MGP010	Atoh1	34.84	0
	MGP007	GFP	0	829.364			MGP026	Atoh1	26.35	7.43
			0	979.238			MGP029	Atoh1	15.66	0.24
			0	715.168			MGP031	Atoh1	72.28	19.91
			0	619.377	0		MGP015	Atoh1	21.22	11.23
	MGP017	GFP	0	408.726			MGP032	NTs+Atoh1	16.27	0.6
			0	465.034			MGP033	NTs+Atoh1	9.34	0
			0	576.623			MGP035	NTs+Atoh1	5.8	0.6
			0	453.895	0		MGP003	Normal		103.492
	MGP019	GFP	4	255.526			MGP004	Normal		106.522
			4	403.22			MGP005	Normal		135.791
			2	489.646
			0	530.706	5.96				Summary
	MGP020	GFP	0	757.693			Treatment	Side	Mean	SEM
			0	959.155			Normal		115.3	10.3
			0	605.948			Four Day Deaf		15.47	1.6
			0	708.492			GFP	Left	1.19	1.19
			0	442.605	0		GFP	Right	10.4	10.34
	MGP008	NTs	0	938.143			NTs	Left	5.64	3.75
			0	725.46			NTs	Right	0.25	0.25
			0	684.119			Atoh1	Left	34.07	10.06
			0	400.977	0		Atoh1	Right	7.76	3.7
	MGP030	NTs	0	431.508			Atoh1+NTs	Left	10.47	3.07
			0	457.912			Atoh1+NTs	Right	0.4	0.02
			0	572.554
			0	482.219
			0	283.374
			0	422.199	0
	MGP021	NTs	20	701.39
			12	922.041
			13	755.28
			11	608.389
			14	538.926	18.74
	MGP023	NTs	0	652.537
			0	914.208
			0	897.228
			0	701.359
			0	184.969	0
	MGP027	NTs	14	890.306
			29	947.197
			0	712.483
			0	670.489
			0	773.062
			0	551.592	9.46
	MGP010	Atoh1	12	534.164
			24	467.827
			12	423.418
			17	481.313
			18	475.362	34.84
	MGP026	Atoh1	5	269.347
			9	257.462
			4	210.805
			7	211.051	26.35
	MGP029	Atoh1	33	362.817
			0	669.235
			0	617.03
			0	458.547	15.66
	MGP031	Atoh1	21	436.019
			28	355.276
			22	343.622
			25	333.95
			32	345.299
			7	84.824
			25	425.585
			38	473.616
			37	453.16	72.28
	MGP015	Atoh1	11	443.639
			9	390.789
			15	485.843
			6	331.198
			0	280.781	21.22
	MGP032	NTs+Atoh1	6	339.273
			2	403.244
			4	451.503
			2	461.69
			8	357.611
			3	290.058
			10	314.892
			2	297.751
			3	177.982
			5	392.76
			3	206.726
			7	347.304
			7	191.508
			11	254.24	16.27
	MGP033	NTs+Atoh1	29	788.86
			0	690.299
			0	707.2
			0	915.685	9.34868
	MGP035	NTs+Atoh1	10	770.963
			3	201.002
			0	574.556
			0	782.754	5.80545
			Raw Data - Right
	Animal No.	Treatment Group	Hair Cells in the inner sensory region	Length (mm)	Hair cells in the inner sensory region/mm
	FGP001	Four day deaf	9	378.846
			11	687.905
			6	1004.64
			9	668.012
			5	853.565	11.13
	FGP003	Four day deaf	9	667.981
			11	675.6
			18	754.89
			31	1006.52
			13	751.874	21.2608
	MGP006	GFP	0	324.894
			0	406.877
			0	297.349
			0	587.654	0
	MGP007	GFP	0	686.537
			0	950.409
			0	773.022
			0	372.53	0
	MGP017	GFP	0	815.497
			0	1019.25
			0	742.03
			0	675.059
			0	261.866	0
	MGP019	GFP	21	939.816
			9	162.547
			53	869.814
			54	673.569	51.7812
	MGP020	GFP	1	739.205
			0	688.748
			0	1026.57
			0	901.671
			0	936.228	0.232969
	MGP008	NTs	1	936.044
			0	950.145
			0	853.994
			0	683.064
			0	133.213	0.281179
	MGP030	NTs	0	932.578
			0	939.515
			0	986.447
			0	640.957	0
	MGP021	NTs	0	935.616
			0	303.986
			0	240.581
			0	307.962
			0	651.674
			0	630.368	0
	MGP023	NTs	1	727.213
			3	1084.48
			1	905.261
			0	889.108
			0	380.343	1.25426
	MGP027	NTs	0	652.879
			0	835.471
			0	704.421
			0	689.259	0
	MGP010	Atoh1	0	905.682
			0	816.938
			0	707.927
			0	690.753
			0	603.195	0
	MGP026	Atoh1	7	894.788
			3	1006.02
			3	717.206
			3	373.003
			9	370.136	7.43
	MGP029	Atoh1	0	633.46
			0	663.926
			1	704.195
			0	1048.01
			0	855.656
			0	262.488	0.24
	MGP031	Atoh1	16	750.387
			20	680.19
			0	756.19
			24	1039.46
			23	942.123	19.91
	MGP015	Atoh1	23	668.692
			14	678.823
			4	721.456
			2	1056.41
			1	778.017	11.2722
	MGP032	NTs+Atoh1	2	992.113
			0	908.5
			0	947.707
			0	507.484	0.595982
	MGP033	NTs+Atoh1	0	910.137
			0	883.073
			0	691.975
			0	187.403	0
	MGP034	NTs+Atoh1	0	681.217
			0	927.652
			0	919.576
			0	706.335	0
	MGP035	NTs+Atoh1	0	795.404
			1	715.461
			1	698.789
			0	644.655
			0	197.843
			0	244.021	0.606764
	MGP003	Normal	48
			45
			52		103.492
	MGP004	Normal	50	457.095
			43	418.048
			48	448.53	106.522
	MGP005	Normal	48	403
			47	425
			51	452
			99	438
			46	425	135.791

## Sheet: Figure 2 - Hair Cell Expression
		Inner sensory region	Outer sensory region	Interdental cells	Endosteal cells	Spiral ligament
	MGP010	11	10	6	17	9	GFP
		9(11)	3(10)	4(6)	0(17)	0(9)	GFP+MyosinVIIa
		4(5)	1(3)	0(2)	0(2)	0(1)	GFP+MyosinVIIa+Parvalbumin (GFP alone)
		1(2)	0(0)	0 (1)	0(2)	0(1)	GFP+MyosinVIIa+Calbindin (GFP alone)
	MGP015	3	1	2	0	0	GFP
		2(3)	1(1)	2(2)	0	0	GFP+MyosinVIIa (GFP alone)
							GFP+MyosinVIIa+Parvalbumin (GFP alone)
		2(3)	0	0 (2)	0	0	GFP+MyosinVIIa+Calbindin (GFP alone)
	MGP026	3	2	9	4	1	GFP
		3(3)	1(2)	9(9)	0(4)	0(1)	GFP+MyosinVIIa
		1(1)	0(0)	1(4)	0(1)	0	GFP+MyosinVIIa+Parvalbumin (GFP alone)
							GFP+MyosinVIIa+Calbindin (GFP alone)
	MGP029	3	0	3	5	6	GFP
		3(3)	0	3(3)	0(1)	0(2)	GFP+MyosinVIIa
							GFP+MyosinVIIa+Parvalbumin (GFP alone)
		1(1)	0	0 (2)	0(1)	0(1)	GFP+MyosinVIIa+Calbindin (GFP alone)
	MGP031	4	3	1	7	10	GFP
		3(4)	0(3)	0(1)	0(7)	0(10)	GFP+MyosinVIIa
					0(2)	0(2)	GFP+MyosinVIIa+Parvalbumin (GFP alone)
		1(1)	0(1)	0(1)	0(1)	0(1)	GFP+MyosinVIIa+Calbindin (GFP alone)
	Total	24	15	21	33	26	GFP
		20	5	18	0	0	GFP+MyosinVIIa
		5(6)	1(3)	1(6)	0	0	GFP+MyosinVIIa+Parvalbumin (GFP alone)
		5(7)	0	0(6)	0	0	GFP+MyosinVIIa+Calbindin (GFP alone)
	Normalised	100	100	100	100	100	GFP
		83	33	85	0	0	GFP+MyosinVIIa
		83	33	16	0	0	GFP+MyosinVIIa+Parvalbumin (GFP alone)
		71	0	0	0	0	GFP+MyosinVIIa+Calbindin (GFP alone)

## Sheet: Figure 4 - CtBP2 Expression
														Summary
	Animal	Treatment	Image	CtBP2 puncta/myosinVIIa+ cell in the inner sensory region	MyosinVIIa+ cells		Animal	Treatment	Image	CtBP2 puncta/myosinVIIa+ cell in the inner sensory region	MyosinVIIa+ cells		Animal	Treatment	Percentage of myosinVIIa+ cells in the inner sensory region with CtBP2+ puncta	CtBP2 puncta/myosinVIIa+ cell in the inner sensory region
	MGP010	Atoh1	a	13			MGP021	NTs	a	0			MGP005	Normal	100	17.31
				9						0			MGP010	Atoh1	72.2	6.07
				10						0			MGP026	Atoh1	32.6	2.33
				6					b	0			FGF002	Four Day Deaf	50	2.75
				2						0			FGP003	Four Day Deaf	75	2.33
				4	6					0			MGP021	NTs	0	0
			b	0						0			MGP019	GFP	0	0
				6					c	0
				0						0				Complied Summary
				4	4					0			Treatment	Mean %	SEM %	Mean no. of puncta	SEM
			c	0						0			Normal	100	0	17.31	0.65
				7						0			Four Day Deaf	62.5	10.8	2.636	0.338
				7									Atoh1	45.8	12.5	3.713	0.819
				2									NTs	N/A		N/A
				0	5		Animal	Treatment		CtBP2 puncta/myosinVIIa+ cell in the inner sensory region			GFP	N/A		N/A
	MGP026	Atoh1	a	2			MGP005	Normal		18
				0						22
				0						17
				0						18
				0						19
				0						18
				0						16
				2	8					17
			b	4						16
				3						14
				0						20
				4						17
				3						13
				4
				2			Animal	Treatment		CtBP2 puncta/myosinVIIa+ cell in the inner sensory region
				0	8		FGF002	Four Day Deaf	a	0
			c	3						0
				0						0
				0						3
				0						4
				0						1
				2					b	5
				0						2
				0						0
				0						0
				3					c	0
				0						2
				0						2
				0						3
				0						0
				2						0
				0			FGF003		a	0
				0						3
				0	18				b	2
									c	2
							Animal	Treatment		CtBP2 puncta/myosinVIIa+ cell in the inner sensory region
							MGP019	GFP	a	0
										0
										0
										0
									b	0
										0
									c	0
										0
										0
										0

## Sheet: Figure 6 - Peripheral Fibres
			Ad-GFP Treatment						Ad-Atoh1 Treatment
	Animal	Treatment	Section	Area	Mean		Animal	Treatment	Section	Area	Mean
	MGP007	GFP	1	21.453	21.4553		MGP008	NTs	1	215.798
	MGP017	GFP	1	3.378					2	7.607
			2	15.71					3	247.863
			3	115.204					4	77.956	137.306
			4	25	39.823		MGP023	NTs	1	40.465	40.465
	MGP019	GFP	1	6.25			MGP027	NTs	1	154.563	154.563
			2	79.562			MGP030	NTs	1	1.765
			3	17.061					2	33.788
			4	43.582	36.6137				3	0.336
	MGP020	GFP	1	21.453					4	139.145
			2	41.217	31.335				5	8.783	36.7634
				Mean	32.34					Mean	92.27
				SEM	4.04					SEM	31.18

## Sheet: Figure 7 - ABRs
				Pre Deafening									Post Deafening									Pre Perfusion
	Animal	Treatment	1 kHz Left	2 kHz Left	8 kHz Left	16 kHz Left	24 kHz Left	32 kHz Left		Animal	Treatment	1 kHz Left	2 kHz Left	8 kHz Left	16 kHz Left	24 kHz Left	32 kHz Left		Animal	Treatment	1 kHz Left	2 kHz Left	8 kHz Left	16 kHz Left	24 kHz Left	32 kHz Left
	MGP006	GFP	75	70	50	65	70	95		MGP006	GFP	100	100	100	100	100	100		MGP006	GFP	100	100	100	100	100	100
	MGP007	GFP	60	65	45	50	60	70		MGP007	GFP	100	100	100	100	100	100		MGP007	GFP	100	100	100	100	100	100
	MGP017	GFP	70	55	60	45	75	80		MGP017	GFP	95	100	100	100	100	100		MGP017	GFP	95	100	100	100	100	100
	MGP019	GFP	65	50	35	70	75	70		MGP019	GFP	100	100	100	100	100	100		MGP019	GFP	100	100	100	100	100	100
	MGP020	GFP	70	65	35	45	60	65		MGP020	GFP	100	100	100	100	100	100		MGP020	GFP	100	100	100	100	100	100
	Mean		68	61	45	55	68	76		Mean		99	100	100	100	100	100		Mean		99	100	100	100	100	100
	SEM		2.6	3.7	4.7	5.2	3.4	5.3		SEM		1	0	0	0	0	0		SEM		1	0	0	0	0	0
	MGP008	NTs	55	65	45	55	65	65		MGP008	NTs	100	100	100	100	100	100		MGP008	NTs	100	100	100	100	100	100
	MGP021	NTs	75	55	35	60	55	70		MGP021	NTs	95	100	100	100	100	100		MGP021	NTs	95	100	100	100	100	100
	MGP023	NTs	70	65	50	55	75	90		MGP023	NTs	95	100	100	100	100	100		MGP023	NTs	95	100	100	100	100	100
	MGP027	NTs	70	65	30	45	60	60		MGP027	NTs	100	100	100	100	100	100		MGP027	NTs	100	100	100	100	100	100
	MGP030	NTs	55	55	45	75	80	90		MGP030	NTs	100	100	100	100	100	100		MGP030	NTs	100	100	100	100	100	100
	Mean		65	61	41	58	67	75		Mean		98	100	100	100	100	100		Mean		98	100	100	100	100	100
	SEM		4.2	2.5	3.7	4.9	4.6	6.3		SEM		1.225	0	0	0	0	0		SEM		1.225	0	0	0	0	0
	MGP010	Atoh1	50	60	35	40	50	70		MGP010	Atoh1	100	100	100	100	100	100		MGP010	Atoh1	100	100	100	100	100	100
	MGP015	Atoh1	65	55	40	60	65	75		MGP015	Atoh1	100	100	100	100	100	100		MGP015	Atoh1	100	100	100	100	100	100
	MGP026	Atoh1	75	70	60	65	70	85		MGP026	Atoh1	100	100	100	100	100	100		MGP026	Atoh1	95	100	100	100	100	100
	MGP029	Atoh1	65	50	40	45	55	80		MGP029	Atoh1	100	100	100	100	100	100		MGP029	Atoh1	95	100	100	100	100	100
	MGP031	Atoh1	75	60	50	50	70	85		MGP031	Atoh1	100	100	100	100	100	100		MGP031	Atoh1	100	100	100	100	100	100
	Mean		66	59	45	52	62	79		Mean		100	100	100	100	100	100		Mean		98	100	100	100	100	100
	SEM		4.6	3.3	4.47	4.6	4	2.9		SEM		0	0	0	0	0	0		SEM		1.225	0	0	0	0	0
	MGP032	NTs+Atoh1	70	65	40	55	60	75		MGP032	NTs+Atoh1	100	100	100	100	100	100		MGP032	NTs+Atoh1	100	100	100	100	100	100
	MGP033	NTs+Atoh1	70	55	40	50	65	80		MGP033	NTs+Atoh1	100	100	100	100	100	100		MGP033	NTs+Atoh1	95	100	100	100	100	100
	MGP034	NTs+Atoh1	75	60	45	50	70	85		MGP034	NTs+Atoh1	100	100	100	100	100	100		MGP034	NTs+Atoh1	100	100	100	100	100	100
	MGP035	NTs+Atoh1	55	40	30	55	55	75		MGP035	NTs+Atoh1	100	100	100	100	100	100		MGP035	NTs+Atoh1	95	100	100	100	100	100
	Mean		67.5	55	38.75	52.5	62.5	78.75		Mean		100	100	100	100	100	100		Mean		97.5	100	100	100	100	100
	SEM		4.3	5.4	3.1	1.4	3.2	2.4		SEM		0	0	0	0	0	0		SEM		1.443	0	0	0	0	0

## Sheet: SGN Density
	Animal	Treatment group	Left Base	Right Base	Left Middle	Right Middle	Left Apex	Right Apex
	MGP06	GPF	1087.89	1078.18	903.352	1113.46	1239.67	1053.16
	MGP07	GFP	1054.2	1265.95	1045.44	1359.84	1087.75	1187.94
	MGP017	GFP	1030.39	1019.57	916.514	1241.77	897.125	1125.97
	MGP019	GFP	1152.8	1021.19	1322.98	1193.21	1120.29	1296.9
	MGP020	GFP	1182.74	1238	1100.84	1189.33	1154	1064.37
		Mean	1101	1125	1058	1219	1100	1146
		SEM	29	53	76	40	57	45
	MGP08	NTs	1132.52	1055.87	1071.01	1150.25	1007.69	1038.19
	MGP09	NTs	1379.63	1214.35	1292.15	1426.65	1323.41	1206.46
	MGP021	NTs	1166.66	867.725	1250.91	1176.15
	MGP023	NTs	1373.09	1051	1368.23	1301	1086.71	1014.22
	MGP027	NTs	1259.17	1091.8	813.735	1227.81	1172.74	1124.71
	MGP030	NTs	1217.39	1197.38	1313.04	1196.4
		Mean	1254	1079	1185	1246	1147	1096
		SEM	42	51	85	42	68	44
	MGP010	Atoh1	1179.62	1025.55	1294.85	1278.26	1536.55	1369.23
	MGP015	Atoh1	840.893	866.604		861.016		1034.71
	MGP026	Atoh1	939.012	810.405	757.443	1329.78	740.034	1104.88
	MGP029	Atoh1	905.824	851.575	1219.02	1061.81	877.178	936.543
	MGP031	Atoh1	870.482	1110.49	1190.5	1277.6	980.701	1344.58
		Mean	947	933	1115	1169	1033	1158
		SEM	60	57	121	88	174	86
	MGP032	NTs+Atoh1	1407.34	1248.56	1245.97	1327.52	1219.25	1200.57
	MGP033	NTs+Atoh1	1129.54	878.351	1249.92	1077.7	1208.96	1209.66
	MGP034	NTs+Atoh1	1011.98	763.315	933.825	905.165	959.652	406.045
	MGP035	NTs+Atoh1	1124.47	1089.02	1527.32	1406.73	1084.32	1229.7
		Mean	1168	994	1239	1179	1118	1011
		SEM	84	108	121	115	61	202
